# Supplementary material for: Parkinson’s disease-associated, sex-specific changes in DNA methylation at PARK7 (DJ-1), SLC17A6 (VGLUT2), PTPRN2 (IA-2β), and NR4A2 (NURR1) in cortical neurons
Source: NPJ Parkinsons Dis. 2022 Sep 23;8:120. doi: 10.1038/s41531-022-00355-2 (PMC9508164; doi:10.1038/s41531-022-00355-2)
Supplement: Supplementary file 6 — GOBP terms for hypomethylated DMRs [file 41531_2022_355_MOESM6_ESM.csv]

Group_Info	GOBP	ID	Description	GeneRatio	BgRatio	pvalue	p.adjust	qvalue	geneID	Count
Male DMR	GO:1902287	GO:1902287	semaphorin-plexin signaling pathway involved in axon guidance	3/120	12/16776	7.49E-05	0.062738361	0.059999925	PLXNB1/PLXNC1/PLXNB3	3
Male DMR	GO:0046530	GO:0046530	photoreceptor cell differentiation	5/120	62/16776	8.05E-05	0.062738361	0.059999925	RP1/FSCN2/USH1C/TRPM1/NOTCH1	5
Male DMR	GO:1902285	GO:1902285	semaphorin-plexin signaling pathway involved in neuron projection guidance	3/120	13/16776	9.69E-05	0.062738361	0.059999925	PLXNB1/PLXNC1/PLXNB3	3
Male DMR	GO:0042462	GO:0042462	eye photoreceptor cell development	4/120	35/16776	0.000109826	0.062738361	0.059999925	RP1/FSCN2/USH1C/TRPM1	4
Female DMR	GO:0033500	GO:0033500	carbohydrate homeostasis	Jul-71	233/16776	5.69E-05	0.049227601	0.043072437	CRH/IL6/PTPRN2/ANO1/FOXK2/LRP5/PTCH1	7
Female DMR	GO:0042593	GO:0042593	glucose homeostasis	Jul-71	233/16776	5.69E-05	0.049227601	0.043072437	CRH/IL6/PTPRN2/ANO1/FOXK2/LRP5/PTCH1	7
Female DMR	GO:0045165	GO:0045165	cell fate commitment	Jul-71	264/16776	0.000124383	0.049227601	0.043072437	TBX15/PROX1/NR2E1/IL6/PRRX1/SOX1/PTCH1	7
Female DMR	GO:0035773	GO:0035773	insulin secretion involved in cellular response to glucose stimulus	Apr-71	61/16776	0.000128121	0.049227601	0.043072437	CRH/PTPRN2/ANO1/LRP5	4
Female DMR	GO:0048745	GO:0048745	smooth muscle tissue development	Mar-71	24/16776	0.000137943	0.049227601	0.043072437	PROX1/FOXP2/PTCH1	3
Female DMR	GO:0002053	GO:0002053	positive regulation of mesenchymal cell proliferation	Mar-71	25/16776	0.000156278	0.049227601	0.043072437	FOXP2/PRRX1/LRP5	3
